# Supplementary material for: A common ericoid shrub modulates the diversity and structure of fungal communities across an arbuscular to ectomycorrhizal tree dominance gradient
Source: FEMS Microbiol Ecol. 2024 Jun 26;100(8):fiae092. doi: 10.1093/femsec/fiae092 (PMC11250453; doi:10.1093/femsec/fiae092)
Supplement: fiae092_Supplemental_Files [file fiae092_supplemental_files.zip]

Archive with 2 entries (2 files):
- 01_supplimentary data_information_FEMS_revision.pdf
- supp data Ericoid_taxonomic_assignment.xlsx
