# Supplementary material for: A common ericoid shrub modulates the diversity and structure of fungal communities across an arbuscular to ectomycorrhizal tree dominance gradient
Source: FEMS Microbiol Ecol. 2024 Jun 26;100(8):fiae092. doi: 10.1093/femsec/fiae092 (PMC11250453; doi:10.1093/femsec/fiae092)
Supplement: fiae092_Supplemental_Files [file fiae092_supplemental_files.zip › supp data Ericoid_taxonomic_assignment.xlsx]

## Sheet: Ericoid_taxonomic_assignment
ASV_ID	Kingdom	Phylum	Class	Order	Family	Genus	Species	FungalTraits_jrk_template	FungalTraits_primary_lifestyle	FungalTraits_Secondary_lifestyle	FungalTraits_Comment_on_lifestyle_template	ASV
ASV_1283	k__Fungi	p__Ascomycota	c__Leotiomycetes	o__Helotiales	f__Helotiaceae	g__Meliniomyces	NA	jrk05054	root_endophyte	soil_saprotroph	ectomycorrhizal_M._bicolor/ericoid_mycorrhizal_M._variabilis	AAGTCGTAACAAGGTTTCCGTAGGTGAACCTGCGGAAGGATCATTAATGTAACCGGACCGGTCCTCTGCCGTCAAACGCAGCGGATGGGAATGGGAGATATCATACACCCCTATGTTTATTTACTTTTGTTGCTTTGGCGGGCCGTCCTTTTAGGCGTCGGCCCCGGCTGATCGCGCCCGCCAGAGGACCCAAACTCTTTTATCAGTGATGTCTGAGTACTATATAATAGTTAAAACTTTCAACAACGGATCTCTTGGTTCTG
ASV_276	k__Fungi	p__Ascomycota	c__Leotiomycetes	o__Helotiales	f__Helotiaceae	g__Meliniomyces	NA	jrk05054	root_endophyte	soil_saprotroph	ectomycorrhizal_M._bicolor/ericoid_mycorrhizal_M._variabilis	AAGTCGTAACAAGGTTTCCGTAGGTGAACCTGCGGAAGGATCATTAATGTAACCGGACCTTACCGGTGCCGTAAGACGCATCGGTTTGGAAAGGGAGATATCATACACCCTGTGTCTATTTACCTTTGTTGCTTTGGCGGGCCGTCCTTTTAGGCGTCGGCCCCGGCTGATCGCGCCCGCCAGAGGACCCAAACTCTTTTATCAGTGATGTCTGAGTACTATATAATAGTTAAAACTTTCAACAACGGATCTCTTGGTTCTG
ASV_4662	k__Fungi	p__Ascomycota	c__Leotiomycetes	o__Helotiales	f__Helotiaceae	g__Meliniomyces	NA	jrk05054	root_endophyte	soil_saprotroph	ectomycorrhizal_M._bicolor/ericoid_mycorrhizal_M._variabilis	AAGTCGTAACAAGGTTTCCGTAGGTGAACCTGCGGAAGGATCATTAATGTAACCGGACCGTTCCTCTGCCATAAAACGCACTGGATCGGAAAGGGAGATATCATACACCCTGTGTTTATTTACCTTTGTTGCTTTGGCGGGCCGTCCTTTTAGGCGTCGGCCCCGGCTGATCGCGCCCGCCAGAGGACCCAAACTCTTTTATCAGTGATGTCTGAGTACTATATAATAGTTAAAACTTTCAACAACGGATCTCTTGGTTCTG
ASV_868	k__Fungi	p__Ascomycota	c__Leotiomycetes	o__Helotiales	f__Helotiaceae	g__Meliniomyces	NA	jrk05054	root_endophyte	soil_saprotroph	ectomycorrhizal_M._bicolor/ericoid_mycorrhizal_M._variabilis	AAGTCGTAACAAGGTTTCCGTAGGTGAACCTGCGGAAGGATCATTAATGTAACCGGACCGGTTCCTTGCCGTAAAACGCAACGGATTGGGAAGGGAGATATCATACACCCTGTGTTTATTTACCTTTGTTGCTTTGGCGGGCCGTCCTTTAGGCGTCGGCTCCGGCTGATCGCGCCCGCCAGAGGACCCAAACTCTTCTATCAGTGATGTCTGAGTACTATATAATAGTTAAAACTTTCAACAACGGATCTCTTGGTTCTG
ASV_2737	k__Fungi	p__Ascomycota	c__Leotiomycetes	o__Helotiales	f__Helotiales_fam_Incertae_sedis	g__Leohumicola	NA	jrk04577	soil_saprotroph	ericoid_mycorrhizal	NA	AAGTCGTAACAAGGTTTCCGTAGGTGAACCTGCGGAAGGATCATTACAGAGTTCATGCCCTCACGGGTAGATCTCCCACCCTTGAATACTATACCTTTGTTGCTTTGGCGGGCCGCTTCGGCTACTGGCTCCGGCTAGTGAGTGCCCGTCAAAGGATCCTAAAACTCTAAATATTTGTGTCGTCTGAGTATTATGTAATAGTTAAAACTTTCAACAACGGATCTCTTGGTTCTG
ASV_5461	k__Fungi	p__Ascomycota	c__Leotiomycetes	o__Helotiales	f__Helotiales_fam_Incertae_sedis	g__Leohumicola	NA	jrk04577	soil_saprotroph	ericoid_mycorrhizal	NA	AAGTCGTAACAAGGTTTCCGTAGGTGAACCTGCGGAAGGATCATTACAGAGTTCATGCCCTCACGGGTAGATCTCCCACCCTTGAATACTATACCTTTGTTGCTTTGGCGGGCCGCTTCGGCTACTGGCTCCAGCTAGTGAGTGCCCGCCAAAGGATCCCAAAACTCTGAACATTTGTGTCGTCTGAGTACTATGTAATAGTTAAAACTTTCAACAACGGATCTCTTGGTTCTG
ASV_1366	k__Fungi	p__Ascomycota	c__Leotiomycetes	o__Helotiales	f__Helotiales_fam_Incertae_sedis	g__Leptodontidium	NA	jrk04605	litter_saprotroph	ericoid_mycorrhizal	NA	AAGTCGTAACAAGGTCTCCGTAGGTGAACCTGCGGAGGGATCATTACAGAGCTTTTGCCCGTAAGGGTAGATCTCCCACCCTGTGTTGTATTTACCTCTGTTGCTTTGGCGGGCCGCCCTGGCCTCGGTCAGGCTACCGGCTTCGGCGGGTAAGCGCCCGCCAGAGGACCCCAAACCCTGAACGTCAGTGTCGTCCGAGTACTATGCAATAGTTAAAACTTTCAACAACGGATCTCTTGGTTCTG
ASV_629	k__Fungi	p__Ascomycota	c__Leotiomycetes	o__Helotiales	f__Helotiales_fam_Incertae_sedis	g__Leptodontidium	NA	jrk04605	litter_saprotroph	ericoid_mycorrhizal	NA	AAGTCGTAACAAGGTCTCCGTAGGTGAACCTGCGGAGGGATCATTACCGAGCTCATGCCCTACCGGGTAGATCTCCCACCCTGTGTTATTATTACCTTTGTTGCTTTGGCGGGCCGCCGCGCTCCGGCCTGGCTACCGGCTCCGGCTGGTAAGCGCCCGCCAGAGGACCCCAAACCCTGAATGTTAGTGTCGTCTGAGTACTATATAATAGTTAAAACTTTCAACAACGGATCTCTTGGTTCTG
ASV_1309	k__Fungi	p__Ascomycota	c__Leotiomycetes	o__Helotiales	f__Helotiales_fam_Incertae_sedis	g__Leptodontidium	s__boreale	jrk04605	litter_saprotroph	ericoid_mycorrhizal	NA	AAGTCGTAACAAGGTCTCCGTAGGTGAACCTGCGGAGGGATCATTACAGAGCTTGTGCCCGTAAGGGTAGATCTCCCACCCTATGTTATATTTACCTCTGTTGCTTTGGCGGGCCGCCCTGGCCTCGGTCAGGCTACCGGCTCCGGCGGGTAAGCGCCCGCCAGAGGACCCTAAACTCTGAATATCAGTGTCGTCTGAGTACTATACAATAGTTAAAACTTTCAACAACGGATCTCTTGGTTCTG
ASV_664	k__Fungi	p__Ascomycota	c__Leotiomycetes	o__Helotiales	f__Hyaloscyphaceae	g__Hyaloscypha	s__variabilis	jrk03965	litter_saprotroph	wood_saprotroph	ectomycorrhizal_H._Bicolor,_H._Finlandica,_ericoid_mycorrhizal_H._Variabilis,_plant_pathogen_some_species	AAGTCGTAACAAGGTTTCCGTAGGTGAACCTGCGGAAGGATCATTAAAAAAAGAGAAACGTCCCGTTTTTTTCATAAGAATGGGTTCTATTCCCTTAAACCGTGTCTACATACCTTTGTTGCTTTGGCAGGCCGCCTTCGGGCGTCGGCTCCGGCTGATAGTGCCTGCCAGAGGACCCAAACTCTATGTTTAGTGATGTCTGAGTACTATATAATATTTAAAACTTTCAACAACGGATCTCTTGGTTCTG
ASV_2576	k__Fungi	p__Ascomycota	c__Leotiomycetes	o__Helotiales	f__Leotiaceae	g__Pezoloma	s__ericae	jrk06336	root_endophyte	soil_saprotroph	NA	AAGTCGTAACAAGGTTTCCGTAGGTGAACCTGCGGAAGGATCATTAAAGAACGCCCCGTTTTTTGAAATGGGTAATTCCCAAACCGTGTCTACATACCTTTGTTGCTTTGGTAGGCCGCCTTCTAGGCGTTGGCTCCGGCTGACTGCGCCTGCCAGAGGACCCAAACTCGTTTGTTTAGTGTCGTCTGAGTACTATATAATAGTTAAAACTTTCAACAACGGATCTCTTGGTTCTG
ASV_4090	k__Fungi	p__Ascomycota	c__Leotiomycetes	o__Helotiales	f__Leotiaceae	g__Pezoloma	s__ericae	jrk06336	root_endophyte	soil_saprotroph	NA	AAGTCGTAACAAGGTTTCCGTAGGTGAACCTGCGGAAGGATCATTAAAGAACGCCCCTTTTTTTGAAATGGGTAATTCCCAAACCGTGTCTACATACCTTTGTTGCTTTGGCAGGCCGCCTTCTAGGCGTTGGCTCCGGCTGACTGCGCCTGCCAGAGGACCCAAACTCGTTTGTTTAGTGTCGTCTGAGTACTATATAATAGTTAAAACTTTCAACAACGGATCTCTTGGTTCTG
ASV_4199	k__Fungi	p__Ascomycota	c__Leotiomycetes	o__Helotiales	f__Leotiaceae	g__Pezoloma	s__ericae	jrk06336	root_endophyte	soil_saprotroph	NA	AAGTCGTAACAAGGTTTCCGTAGGTGAACCTGCGGAAGGATCATTAAAGAACGCCCCGTTTTTTGAAATGGGTAATTCCCAAACCGTGTCTACATACCTTTGTTGCTTTGGCAGGCCGCCTTCTAGGCGTCGGCTCCGGCTGACTGCGCCTGCCAGAGGACCCAAACTCGTTTGTTTAGTGTCGTCTGAGTACTATATAATAGTTAAAACTTTCAACAACGGATCTCTTGGTTCTG
ASV_457	k__Fungi	p__Ascomycota	c__Leotiomycetes	o__Helotiales	f__Leotiaceae	g__Pezoloma	s__ericae	jrk06336	root_endophyte	soil_saprotroph	NA	AAGTCGTAACAAGGTTTCCGTAGGTGAACCTGCGGAAGGATCATTAAAGAACGCCCCGTTTTTTGAAATGGGTAATTCCAAACCGTGTATACATACCTTTGTTGCTTTGGCAGGCCGCCTCTCGAGGCGTTGGCTCCGGCTGACTGTGCCTGCCAGAGGACCCAAACTCGTTTGTTTAGTGATGTCTGAGTACTATATAATAGTTAAAACTTTCAACAACGGATCTCTTGGTTCTG
ASV_4751	k__Fungi	p__Ascomycota	c__Leotiomycetes	o__Helotiales	f__Leotiaceae	g__Pezoloma	s__ericae	jrk06336	root_endophyte	soil_saprotroph	NA	AAGTCGTAACAAGGTTTCCGTAGGTGAACCTGCGGAAGGATCATTAAAGAATTTGCCCCGTCCTCTCGAGGATGGGTCCTCTTCTAAACCGTGTATACATACCTTTGTTGCTTTGGCGGGCCGCCGTCTCGGCGTTGGCTTCGGCTGACTGTGCCCGCCAGAGAACCCCAACTCTTCTGTTTAGTATTGTCTGAGTACTATATAATAGTTAAAACTTTCAACAACGGATCTCTTGGTTCTG
ASV_4999	k__Fungi	p__Ascomycota	c__Leotiomycetes	o__Helotiales	f__Leotiaceae	g__Pezoloma	s__ericae	jrk06336	root_endophyte	soil_saprotroph	NA	AAGTCGTAACAAGGTTTCCGTAGGTGAACCTGCGGAAGGATCATTAAAGAACGCCCCGTTTTTTGAAATGGGTAATTCCAAACCGTGTATACATACCTTTGTTGCTTTGGCAGGCCGCTTCTCGAGGCGTTGGCTCCGGCTGACTGTGCCTGCCAGAGGACCCAAACTCGTTTGTTTAGTGATGTCTGAGTACTATATAATAGTTAAAACTTTCAACAACGGATCTCTTGGTTCTG
ASV_6526	k__Fungi	p__Ascomycota	c__Leotiomycetes	o__Helotiales	f__Leotiaceae	g__Pezoloma	s__ericae	jrk06336	root_endophyte	soil_saprotroph	NA	AAGTCGTAACAAGGTTTCCGTAGGTGAACCTGCGGAAGGATCATTAAAGAACGCCCCGTTTTTTGAAATGGGTAATTCCCAAACCGTGTCTACATACCTTTGTTGCTTTGGCAGGCCGCCGTCTAGGCGTTGGCTCCGGCTGACTGCGCCTGCCAGAGGACCCAAACTCGTTTGTTTAGTGTCGTCTGAGTACTATATAATAGTTAAAACTTTCAACAACGGATCTCTTGGTTCTG
ASV_1019	k__Fungi	p__Ascomycota	c__Leotiomycetes	o__Helotiales	f__Myxotrichaceae	g__Oidiodendron	s__maius	jrk05883	soil_saprotroph	root_endophyte	ericoid_mycorrhizal_O._maius	AAGTCGTAACAAGGTCTCCGTAGGTGAACCTGCGGAGGGATCATTACAGAGTTCATGCCCTCCGGGTAGATCTCCCACCCATTGCTATCACTACTCTCGTTGCTTTGGCGGGCCGCTGGGCCCTGCCCGGCCGCCGGCCCCGGCTGGCGCGTGCCCGCCAGAGACCTCACAGACTCTGAATGTTAGTGTCGTCCGAGTAACTATACAATCGTTAAAACTTTCAACAACGGATCTCTTGGTTCTG
ASV_1047	k__Fungi	p__Ascomycota	c__Leotiomycetes	o__Helotiales	f__Myxotrichaceae	g__Oidiodendron	s__maius	jrk05883	soil_saprotroph	root_endophyte	ericoid_mycorrhizal_O._maius	AAGTCGTAACAAGGTCTCCGTAGGTGAACCTGCGGAGGGATCATTACAGAGTTCATGCCCTCCGGGTAGATCTCCCACCCACTGCTATCACTACTCTCGTTGCTTTGGCGGGCCGCTGGGCCCTGCCCGGCCGCCGGCCCCGGCTGGCGCGTGCCCGCCAGAGACCTCACAGACTCTGAATGTTAGTGTCGTCCGAGTAACTATATAATCGTTAAAACTTTCAACAACGGATCTCTTGGTTCTG
ASV_2095	k__Fungi	p__Ascomycota	c__Leotiomycetes	o__Helotiales	f__Myxotrichaceae	g__Oidiodendron	s__maius	jrk05883	soil_saprotroph	root_endophyte	ericoid_mycorrhizal_O._maius	AAGTCGTAACAAGGTCTCCGTAGGTGAACCTGCGGAGGGATCATTACAGAGTTCATGCCCTCCGGGTAGATCTCCCACCCATTGCTATAACTACTCTCGTTGCTTTGGCGGGCCGCTGGGCCCTGCCCGGCCGCCGGCCCCGGCTGGCGCGTGCCCGCCAGAGACCTCACAAACTCTGAATGTTAGTGTCGTCCGAGTAACTATACAATCGTTAAAACTTTCAACAACGGATCTCTTGGTTCTG
ASV_2577	k__Fungi	p__Ascomycota	c__Leotiomycetes	o__Helotiales	f__Myxotrichaceae	g__Oidiodendron	s__maius	jrk05883	soil_saprotroph	root_endophyte	ericoid_mycorrhizal_O._maius	AAGTCGTAACAAGGTCTCCGTAGGTGAACCTGCGGAGGGATCATTATAGAGTTCATGCCCTCCGGGTAGATCTCCCACCCATTGCTATAACTACTCTCGTTGCTTTGGCGGGCCGCTGGGCCCTGCCCGGCCGCCGGCCCCGGCTGGCGCGTGCCCGCCAGAGACCTCACAGACTCTGAATGTTAGTGTCGTCCGAGTAACTATACAATCGTTAAAACTTTCAACAACGGATCTCTTGGTTCTG
ASV_3016	k__Fungi	p__Ascomycota	c__Leotiomycetes	o__Helotiales	f__Myxotrichaceae	g__Oidiodendron	s__maius	jrk05883	soil_saprotroph	root_endophyte	ericoid_mycorrhizal_O._maius	AAGTCGTAACAAGGTCTCCGTAGGTGAACCTGCGGAGGGATCATTACAGAGTTCATGCCCTCCGGGTAGATCTCCCACCCATTGCTATAACTACTCTCGTTGCTTTGGCGGGCCGCTGGGCCCTGCCCGGCCGCCGGCCCCCGGCTGGCGCGTGCCCGCCAGAGACCTCACAGACTCTGAATGTTAGTGTCGTCCGAGTAACTATACAATCGTTAAAACTTTCAACAACGGATCTCTTGGTTCTG
ASV_4004	k__Fungi	p__Ascomycota	c__Leotiomycetes	o__Helotiales	f__Myxotrichaceae	g__Oidiodendron	s__maius	jrk05883	soil_saprotroph	root_endophyte	ericoid_mycorrhizal_O._maius	AAGTCGTAACAAGGTCTCCGTAGGTGAACCTGCGGAGGGATCATTACAGAGTTCATGCCCTCCGGGTAGATCTCCCACCCATTGCTATAACTACTCTCGTTGCTTTGGCGGGCCGCTGGGCCCTGCCCGGCCGCCGGCCCCGGCTGGCGCGTGCCCGCCAGAGACCTCACAGACTCTGAATGTTAGCGTCGTCCGAGTAACTATACAATCGTTAAAACTTTCAACAACGGATCTCTTGGTTCTG
ASV_437	k__Fungi	p__Ascomycota	c__Leotiomycetes	o__Helotiales	f__Myxotrichaceae	g__Oidiodendron	s__maius	jrk05883	soil_saprotroph	root_endophyte	ericoid_mycorrhizal_O._maius	AAGTCGTAACAAGGTCTCCGTAGGTGAACCTGCGGAGGGATCATTACAGAGTTCATGCCCTCCGGGTAGATCTCCCACCCACTGCTATCACTACTCTCGTTGCTTTGGCGGGCCGCTGGGCCCTGCCCGGCCGCCGGCCCCGGCTGGCGCGTGCCCGCCAGAGACCTCACAGACTCTGAATGTTAGTGTCGTCCGAGTAACTATACAATCGTTAAAACTTTCAACAACGGATCTCTTGGTTCTG
ASV_5041	k__Fungi	p__Ascomycota	c__Leotiomycetes	o__Helotiales	f__Myxotrichaceae	g__Oidiodendron	s__maius	jrk05883	soil_saprotroph	root_endophyte	ericoid_mycorrhizal_O._maius	AAGTCGTAACAAGGTCTCCGTAGGTGAACCTGCGGAGGGATCATTACAGAGTTCATGCCCTCCGGGTAGATCTCCCACCCACTGTTATCACTACTCTTGTTGCTTTGGCGGGCCGCTGGGCCCTGCCCGGCCGCCGGCCCCGGCTGGCGCGTGCCCGCCAGAGACCTCACAGACTCTGAATGTTAGTGTCGTCCGAGTAACTATATAATCGTTAAAACTTTCAACAACGGATCTCTTGGTTCTG
ASV_83	k__Fungi	p__Ascomycota	c__Leotiomycetes	o__Helotiales	f__Myxotrichaceae	g__Oidiodendron	s__maius	jrk05883	soil_saprotroph	root_endophyte	ericoid_mycorrhizal_O._maius	AAGTCGTAACAAGGTCTCCGTAGGTGAACCTGCGGAGGGATCATTACAGAGTTCATGCCCTCCGGGTAGATCTCCCACCCATTGCTATAACTACTCTCGTTGCTTTGGCGGGCCGCTGGGCCCTGCCCGGCCGCCGGCCCCGGCTGGCGCGTGCCCGCCAGAGACCTCACAGACTCTGAATGTTAGTGTCGTCCGAGTAACTATACAATCGTTAAAACTTTCAACAACGGATCTCTTGGTTCTG
ASV_1286	k__Fungi	p__Basidiomycota	c__Agaricomycetes	o__Sebacinales	f__Serendipitaceae	g__Serendipita	NA	jrk08004	root_endophyte	soil_saprotroph	ectomycorrhizal_1%_species/ericoid_mycorrhizal_many_species/orchid_mycorrhizal	AAGTCGTAACAAGGTTTCCGTAGGTGAACCTGCGGAAGGATCATTAGTGAATCTTCAAAGTCGGCTCGTCGGATTGTGCTGGTGGAGACACATGTGCACGTCTGCGAGTCGCAAACCCACACACCTGTGCATCTATGACTCTGAGTGCCGCTTTGCATGGCTCTTGATTTGGGCCTGGCGCTCGAGTACTTTCACACACTCTTGAATGTAACTGAATGTCTTTGTTGTGCGTAACGTACAAACCGAAACAACTTTCAACAACGGATCTCTTGGCTCTC
ASV_1481	k__Fungi	p__Basidiomycota	c__Agaricomycetes	o__Sebacinales	f__Serendipitaceae	g__Serendipita	NA	jrk08004	root_endophyte	soil_saprotroph	ectomycorrhizal_1%_species/ericoid_mycorrhizal_many_species/orchid_mycorrhizal	AAGTCGTAACAAGGTTTCCGTAGGTGAACCTGCGGAAGGATCATTAATGAAACTTCAAAGTCGGCTTGTCCATCTGTGCTGGTGGGAGACCACATGTGCACGTTGACAAGTCGCAAATCCACACACCTGTGAATCTATGACTCTGAGTACCGCCTTGCATGGCTTCACAGCCTGGTACTCGAGTACTTTACACACTCTGAATGTAATGGAATGTCTATTGTGCATAATGTACAACTAAAACAACTTTCAACAACGGATCTCTTGGCTCTC
ASV_1648	k__Fungi	p__Basidiomycota	c__Agaricomycetes	o__Sebacinales	f__Serendipitaceae	g__Serendipita	NA	jrk08004	root_endophyte	soil_saprotroph	ectomycorrhizal_1%_species/ericoid_mycorrhizal_many_species/orchid_mycorrhizal	AAGTCGTAACAAGGTTTCCGTAGGTGAACCTGCGGAAGGATCATTAGTGAATCTTCAAAGTCGGCTCGTCGGATTGTGCTGGTGGAGACACAAGTGCACGTCTGCGAGTCGCAAACCCACACACCTGTGCATCTATGACTCTGAGTGCCGCTTTGCATGGCTCTTGATTTGGGCCTGGCGCTCGAGTACTTTCACACACTCTTGAATGTAATGGAATGTCTTTGTTGTGCGTAACGTACAAACCGAAACAACTTTCAACAACGGATCTCTTGGCTCTC
ASV_1991	k__Fungi	p__Basidiomycota	c__Agaricomycetes	o__Sebacinales	f__Serendipitaceae	g__Serendipita	NA	jrk08004	root_endophyte	soil_saprotroph	ectomycorrhizal_1%_species/ericoid_mycorrhizal_many_species/orchid_mycorrhizal	AAGTCGTAACAAGGTTTCCGTAGGTGAACCTGCGGAAGGATCATTAGTGAATCTTCAAAGTCGGCTCGTTTCACTGTGCTGGTGGAGACACATGTGCACGTGGCGAGTCGCAAATCCACACACCTGTGCATCTATGACTCTGAGTTGCCGCCTTGCATGGCCTTGACCGGCCTGGCACTCGAGTACTTTCACACACTCATGAATGTAATGGAATGTCTATTGTGCATAATGTACAAATGAAACAACTTTCAACAACGGATCTCTTGGCTCTC
ASV_2946	k__Fungi	p__Basidiomycota	c__Agaricomycetes	o__Sebacinales	f__Serendipitaceae	g__Serendipita	NA	jrk08004	root_endophyte	soil_saprotroph	ectomycorrhizal_1%_species/ericoid_mycorrhizal_many_species/orchid_mycorrhizal	AAGTCGTAACAAGGTTTCCGTAGGTGAACCTGCGGAAGGATCATTAGTGAATCTTCAAAGTCGGCTCGTCGGATTGTGCTGGTGGAGACACATGTGCACGTCTGCGAGTCGCAAACCCACACACCTGTGCATCTATGACTCTGAGTGCCGCTTTGCATGGCTCTTGATTTGGGCCTGGCGCTCGAGTACTTTCACACACTCTTGAATGTAACGGAATGTCTTTGTTGTGCGTAACGTACAAACCGAAACAACTTTCAACAACGGATCTCTTGGCTCTC
ASV_3102	k__Fungi	p__Basidiomycota	c__Agaricomycetes	o__Sebacinales	f__Serendipitaceae	g__Serendipita	NA	jrk08004	root_endophyte	soil_saprotroph	ectomycorrhizal_1%_species/ericoid_mycorrhizal_many_species/orchid_mycorrhizal	AAGTCGTAACAAGGTTTCCGTAGGTGAACCTGCGGAAGGATCATTAGTGAATCTTCAAAGTCGGCTCGTCGGATTGTGCTGGTGGGAGACCACATGTGCACGTCTACGGGTCGCAAACCCACACACCTGTGCATCTATGACTCTGAGTGCCGCTTTGCATGGCCCCTTGATTTGGGCCTGGCGCTCGAGTACTTTCACACACTCTTGAATGTAATGGAATGTCTTGTTGTGCATAATGTACAAACAGAAACAACTTTCAACAACGGATCTCTTGGCTCTC
ASV_3375	k__Fungi	p__Basidiomycota	c__Agaricomycetes	o__Sebacinales	f__Serendipitaceae	g__Serendipita	NA	jrk08004	root_endophyte	soil_saprotroph	ectomycorrhizal_1%_species/ericoid_mycorrhizal_many_species/orchid_mycorrhizal	AAGTCGTAACAAGGTTTCCGTAGGTGAACCTGCGGAAGGATCATTAGTGAATCTTCAAAGTCGGCTCGTCGGATTGTGCTGGTGGGAGACCACATGTGCACGTCTATGGGTCGCAAACCCACACACCTGTGCATCTATGACTCTGAGTGCCGCTTTGCATGGCCCTTTGATTTTGGGCCTGGCGCTCGAGTACTTTCACACACTCTCGAATGTAATGGAATGTCTTGTTGTGCGTAACGTACAAACAGAAACAACTTTCAACAACGGATCTCTTGGCTCTC
ASV_3486	k__Fungi	p__Basidiomycota	c__Agaricomycetes	o__Sebacinales	f__Serendipitaceae	g__Serendipita	NA	jrk08004	root_endophyte	soil_saprotroph	ectomycorrhizal_1%_species/ericoid_mycorrhizal_many_species/orchid_mycorrhizal	AAGTCGTAACAAGGTTTCCGTAGGTGAACCTGCGGAAGGATCATTAGTGAATCTTCAAAGTCGGCTCGTCGGATTGTGCTGGTGGTAAAACACATGTGCACATCTACGGGTCGCAAATCCACACACCTGTGCATCTATGACTCTGAGTGCCGCTTTGCATGGCTCTTGATTGGGCCTGGCACTCGAGTATTTTTCACACTCTTGAATGTAATGGAATGTCTTGTTGTGCGTAATGTACAAACCAAAACAACTTTCAACAACGGATCTCTTGGCTCTC
ASV_3488	k__Fungi	p__Basidiomycota	c__Agaricomycetes	o__Sebacinales	f__Serendipitaceae	g__Serendipita	NA	jrk08004	root_endophyte	soil_saprotroph	ectomycorrhizal_1%_species/ericoid_mycorrhizal_many_species/orchid_mycorrhizal	AAGTCGTAACAAGGTTTCCGTAGGTGAACCTGCGGAAGGATCATTAGTGAATCTTCAAAGTCGGCTCGTTGGATTGTGCTGGTGGTAAAACACATGTGCACGTCTACGGGTCGCAAATCCACACACCTGTGCATCTATGACTCTGAGTGCCGCTTTGCATGGCTCTTGATTGGGCCTGGCGCTCGAGTATTTTTCACACTCTTGAATGTAACGGAATGTCTTGTTGTGCGTAATGTACAAACCAAAACAACTTTCAACAACGGATCTCTTGGCTCTC
ASV_4087	k__Fungi	p__Basidiomycota	c__Agaricomycetes	o__Sebacinales	f__Serendipitaceae	g__Serendipita	NA	jrk08004	root_endophyte	soil_saprotroph	ectomycorrhizal_1%_species/ericoid_mycorrhizal_many_species/orchid_mycorrhizal	AAGTCGTAACAAGGTTTCCGTAGGTGAACCTGCGGAAGGATCATTAGTGAATCTTCAAAGTCGGCTCGTCGGATTGTGCTGGTGGAGACACATGTGCACGTCTGCGAGTCGCAAACCCACACACCTGTGCATCTATGACTCTGAGTGCCGCTTTGCATGGCTCTTGATTTGGGCCTGGCGCTCGAGTACTTTCACACACTCTTGAATGTAACGGAATGTCTTTGTTGTGCGCAACGTACAAACCGAAACAACTTTCAACAACGGATCTCTTGGCTCTC
ASV_4647	k__Fungi	p__Basidiomycota	c__Agaricomycetes	o__Sebacinales	f__Serendipitaceae	g__Serendipita	NA	jrk08004	root_endophyte	soil_saprotroph	ectomycorrhizal_1%_species/ericoid_mycorrhizal_many_species/orchid_mycorrhizal	AAGTCGTAACAAGGTTTCCGTAGGTGAACCTGCGGAAGGATCATTAGTGAATCTTCAAAGTCGGCTCGTTGGATTGTGCTGGTGGGAGACCACATGTGCACGTCTACGGGTCGCAAACCCACACACCTGTGCATCTATGACTCTGAGTGCCGCTTTGCATGGCCCCTTGATTTGGGCCTGGCGCTCGAGTACTTTCACACACTCTTGAATGTAACGGAATGTCTTGTTGTGCGTAATGTACAAACAGAAACAACTTTCAACAACGGATCTCTTGGCTCTC
ASV_809	k__Fungi	p__Basidiomycota	c__Agaricomycetes	o__Sebacinales	f__Serendipitaceae	g__Serendipita	NA	jrk08004	root_endophyte	soil_saprotroph	ectomycorrhizal_1%_species/ericoid_mycorrhizal_many_species/orchid_mycorrhizal	AAGTCGTAACAAGGTTTCCGTAGGTGAACCTGCGGAAGGATCATTAGTGAATCTTCAAAGTCGGCTTGTCGGATTGTGCTGGTGGAGACACAAGTGCACGTCTGCGAGTCGCAAACCCACACACCTGTGCATCTATGACTCTGAGTGCCGCTTTGCATGGCTCTTGATTTGGGCCTGGCGCTCGAGTACTTTCACACACTCTTGAATGTAACGGAATGTCTTTGTTGTGCGTAACGTACAAACCGAAACAACTTTCAACAACGGATCTCTTGGCTCTC
ASV_4367	k__Fungi	p__Basidiomycota	c__Agaricomycetes	o__Sebacinales	f__Serendipitaceae	g__Serendipita	s__herbamans	jrk08004	root_endophyte	soil_saprotroph	ectomycorrhizal_1%_species/ericoid_mycorrhizal_many_species/orchid_mycorrhizal	AAGTCGTAACAAGGTTTCCGTAGGTGAACCTGCGGAAGGATCATTAATGAAACTTCAAAGTCGGCTTACAGTTGTTGCTGGTGATTTACTTCACATGTGCACACTGTAGGTCGCAATCCACACACACCTGTGCATCTATGACTCGAGGTTGTAACGACCGAGAGTAACTTTTACACACTCTTGTATGTAACGGAATGTCTTTTGTGCTATAATGTACAATATAAACAACTTTCAACAACGGATCTCTTGGCTCTC
